# Supplementary material for: Bridging Genomics and Clinical Medicine: RSVrecon Enhances RSV Surveillance With Automated Genotyping and Clinically Important Mutation Reporting
Source: Influenza Other Respir Viruses. 2026 Jan 4;20(1):e70203. doi: 10.1111/irv.70203 (PMC12765627; doi:10.1111/irv.70203)
Supplement: Supplementary file 4 — Table S1: Clinically relevant mutations identified from literatures. Table S2: Summary of literature reporting clinically significant mutations in the RSV F protein, corresponding to Table S1. [file IRV-20-e70203-s003.xlsx]

## Sheet: Table S1
Table S1. Clinically relevant mutations identified from literatures.
	Mutations	Epitope	Clinical impact	Source
Subtype A	E66K	Site Ø	nirsevimab	Langedijk et al., 2022; Zhu et al., 2017; Zhu et al., 2018
	I206T	Site Ø	nirsevimab	Langedijk et al., 2022; Zhu et al., 2017; Zhu et al., 2018
	S255N	Site II	palivizumab	Langedijk et al., 2022; Simões et al., 2021
	D263N	Site II	palivizumab	Langedijk et al., 2022; Simões et al., 2021
	K272M|E	Site II	palivizumab	Langedijk et al., 2022; Simões et al., 2021
	S276K|N|R	Site II	palivizumab	Langedijk et al., 2022; Simões et al., 2021
	V447M	Site IV	MK‐1654	Langedijk et al., 2022; Tang et al., 2019
	N165K	Site V	suptavumab	Langedijk et al., 2022; Simões et al., 2021
	V178L	Site V	suptavumab	Langedijk et al., 2022; Simões et al., 2021
Subtype B	R42K	Site IV	palivizumab	Zhu et al., 2012
	I64T	Site Ø	nirsevimab	Langedijk et al., 2022; Zhu et al., 2017; Zhu et al., 2018
	K65E	Site Ø	nirsevimab	Langedijk et al., 2022; Zhu et al., 2017; Zhu et al., 2018
	T67N	Site Ø	nirsevimab	Langedijk et al., 2022; Zhu et al., 2017; Zhu et al., 2018
	K68N|R|Q|E	Site Ø	nirsevimab	Langedijk et al., 2022; Zhu et al., 2017; Zhu et al., 2018
	S169N	Site V	suptavumab	Langedijk et al., 2022; Simões et al., 2021
	L172Q	Site V	suptavumab	Langedijk et al., 2022; Simões et al., 2021
	S173L	Site V	suptavumab	Langedijk et al., 2022; Simões et al., 2021
	K176R	Site V	suptavumab	Langedijk et al., 2022; Simões et al., 2021
	K179I	Site V	suptavumab	Langedijk et al., 2022; Simões et al., 2021
	S190N	Site V		Holland et al., 2023; LaVerriere et al., 2025; Rios-Guzman et al., 2024
	N200D	Site Ø	nirsevimab	Langedijk et al., 2022; Zhu et al., 2017; Zhu et al., 2018
	N|K201S|K	Site Ø	nirsevimab	Langedijk et al., 2022; Zhu et al., 2017; Zhu et al., 2018
	L204S	Site Ø	nirsevimab	Langedijk et al., 2022; Zhu et al., 2017; Zhu et al., 2018
	I206M	Site Ø	nirsevimab	Langedijk et al., 2022; Zhu et al., 2017; Zhu et al., 2018
	N208S|D	Site Ø	nirsevimab	Langedijk et al., 2022; Zhu et al., 2017; Zhu et al., 2018
	Q209K|L|R	Site Ø	nirsevimab	Langedijk et al., 2022; Zhu et al., 2017; Zhu et al., 2018
	S211N	Site Ø	nirsevimab	Langedijk et al., 2022; Zhu et al., 2017; Zhu et al., 2018
	S255G	Site II	palivizumab	Langedijk et al., 2022; Simões et al., 2021
	M264I	Site II	palivizumab	Langedijk et al., 2022; Simões et al., 2021
	K272N|Q|R	Site II	palivizumab	Langedijk et al., 2022; Simões et al., 2021
	L273I	Site II	palivizumab	Langedijk et al., 2022; Simões et al., 2021
	S276N	Site II	palivizumab	Langedijk et al., 2022; Simões et al., 2021
	S389P	Site I	palivizumab	Holland et al., 2023; LaVerriere et al., 2025; Rios-Guzman et al., 2024; Yunker et al., 2024
	K433R	Site IV	MK‐1654	Langedijk et al., 2022; Tang et al., 2019
	I64T+K68E	Site Ø	nirsevimab	Wilkins et al., 2023

## Sheet: Table S2
Table S2. Summary of literature reporting clinically significant mutations in the RSV F protein, corresponding to Table S1.
Study	PMID	PMCID	DOI
Langedijk et al., 2022	34543489	PMC9285027	10.1002/rmv.2284
Tang et al., 2019	31515478	PMC6742648	10.1038/s41467-019-12137-1
Simões et al., 2021	32897368	PMC8653633	10.1093/cid/ciaa951
Zhu et al., 2017	28469033		10.1126/scitranslmed.aaj1928
Zhu et al., 2018	29617879		10.1093/infdis/jiy189
Zhu et al., 2012	22184728		10.1093/infdis/jir790
Holland et al., 2023	37705075	PMC10617361	10.3201/eid2911.230836
LaVerriere et al., 2025	40567998	PMC12188213	10.1093/ofid/ofaf334
Rios-Guzman et al., 2024	38643200	PMC11032338	10.1038/s41467-024-47757-9
Yunker et al., 2024	39066284	PMC11281595	10.3390/v16071122
Wilkins et al., 2023	36940703		10.1016/S1473-3099(23)00062-2
Ahani et al., 2024	37468530	PMC10356750	10.1038/s41467-023-40057-8
